# Supplementary material for: Development and psychometric validation of the hospitalized patients’ expectations for treatment scale-clinician version
Source: Front Psychiatry. 2024 Jan 12;14:1325013. doi: 10.3389/fpsyt.2023.1325013 (PMC10811258; doi:10.3389/fpsyt.2023.1325013)
Supplement: Supplementary file 1 [file Table_1.xlsx]

## Sheet: Sheet1
Supplementary Table 1. Results of Confirmatory Factor Analysis
CFA models	c2	df	p	RMSEA	SRMR	CFI	TLI	Δc2
Eight-item one-factor model	61.948	20	0	0.145	0.066	0.899	0.858
Eight-item two-factor model	23.508	19	0.2157	0.049	0.042	0.989	0.984	38.44
